# Supplementary material for: Functional Genomics and Immunologic Tools: The Impact of Viral and Host Genetic Variations on the Outcome of Zika Virus Infection
Source: Viruses. 2018 Aug 11;10(8):422. doi: 10.3390/v10080422 (PMC6116225; doi:10.3390/v10080422)
Supplement: Supplementary file 1 [file viruses-10-00422-s001.zip]

Archive with 1 entries (1 files):
- viruses-329375-supplementary.docx
